# Supplementary material for: Controlled Release of Madecassoside and Asiaticoside of Centella asiatica L. Origin from Sustainable Cold-Processed Topical Formulations
Source: Molecules. 2024 Nov 26;29(23):5583. doi: 10.3390/molecules29235583 (PMC11643272; doi:10.3390/molecules29235583)
Supplement: Supplementary file 1 [file molecules-29-05583-s001.zip]

Archive with 1 entries (1 files):
- molecules-3297982-supplementary.pdf
